# Supplementary material for: Development and Characterization of a Molecularly Imprinted Polymer for the Selective Removal of Brilliant Green Textile Dye from River and Textile Industry Effluents
Source: Polymers (Basel). 2023 Sep 8;15(18):3709. doi: 10.3390/polym15183709 (PMC10535355; doi:10.3390/polym15183709)
Supplement: Supplementary file 1 [file polymers-15-03709-s001.zip]

Archive with 1 entries (1 files):
- polymers-2551394-supplementary.pdf
